# Supplementary material for: WordCommentsAnalyzer: A windows software tool for qualitative research
Source: F1000Res. 2018 Sep 4;7:536. Originally published 2018 May 3. [Version 2] doi: 10.12688/f1000research.14819.2 (PMC6137411; doi:10.12688/f1000research.14819.2)
Supplement: Supplementary file 1 [file f1000research-7-17614-s0000.tgz]

Archive with 1 entries (1 files):
- cb3b92b5-0191-4f35-b0ca-81b7a18eabae.zip
